# Supplementary material for: LEMD2‐associated progeroid syndrome: Expanding the phenotype of the nuclear envelopathy caused by a defect in LEMD2 gene
Source: Aging Cell. 2024 May 16;23(8):e14189. doi: 10.1111/acel.14189 (PMC11320348; doi:10.1111/acel.14189)
Supplement: Supplementary file 1 — Figure S1. Figure S2. Figure S3. Figure S4. Table S1. Table S2. [file ACEL-23-e14189-s001.zip]

Archive with 5 entries (5 files):
- ACEL_14189-sup-1_Figure S1.PNG
- ACEL_14189-sup-2_Figure S2.tif
- ACEL_14189-sup-3_Figure S3.tif
- ACEL_14189-sup-4_Figure S4.tif
- acel14189-sup-0001-Supplementary Material.docx
